# Supplementary material for: The Complete Mitochondrial Genome of Portunion sinensis (Crustacea: Isopoda) and Its Phylogenies
Source: Biology (Basel). 2026 Feb 4;15(3):282. doi: 10.3390/biology15030282 (PMC12896808; doi:10.3390/biology15030282)
Supplement: Supplementary file 1 [file biology-15-00282-s001.zip]

Archive with 1 entries (1 files):
- biology-4098735-supplementary.pdf
